# Supplementary material for: Brain connectivity alterations during sleep by closed-loop transcranial neurostimulation predict metamemory sensitivity
Source: Netw Neurosci. 2021 Aug 30;5(3):734–56. doi: 10.1162/netn_a_00201 (PMC8567828; doi:10.1162/netn_a_00201)
Supplement: Supplementary file 2 [file netn-05-734-s002.xls]

## Sheet: All_Conn_Features_STD05
Subject	Condition	STAMP	Avg Clustering Coefficient,Task-tDCS,Freq-[1 3],Timebin-[-6400 -2400]	Global Efficiency,Task-tDCS,Freq-[1 3],Timebin-[-6400 -2400]	Path Length,Task-tDCS,Freq-[1 3],Timebin-[-6400 -2400]	Modularity,Task-tDCS,Freq-[1 3],Timebin-[-6400 -2400]	Mean Coherence,Task-tDCS,Freq-[1 3],Timebin-[-6400 -2400]	Assortativity,Task-tDCS,Freq-[1 3],Timebin-[-6400 -2400]	Density,Task-tDCS,Freq-[1 3],Timebin-[-6400 -2400]	Radius,Task-tDCS,Freq-[1 3],Timebin-[-6400 -2400]	Avg Clustering Coefficient,Task-tDCS,Freq-[1 3],Timebin-[-2400 1400]	Global Efficiency,Task-tDCS,Freq-[1 3],Timebin-[-2400 1400]	Path Length,Task-tDCS,Freq-[1 3],Timebin-[-2400 1400]	Modularity,Task-tDCS,Freq-[1 3],Timebin-[-2400 1400]	Mean Coherence,Task-tDCS,Freq-[1 3],Timebin-[-2400 1400]	Assortativity,Task-tDCS,Freq-[1 3],Timebin-[-2400 1400]	Density,Task-tDCS,Freq-[1 3],Timebin-[-2400 1400]	Radius,Task-tDCS,Freq-[1 3],Timebin-[-2400 1400]	Avg Clustering Coefficient,Task-tDCS,Freq-[3 8],Timebin-[-6400 -2400]	Global Efficiency,Task-tDCS,Freq-[3 8],Timebin-[-6400 -2400]	Path Length,Task-tDCS,Freq-[3 8],Timebin-[-6400 -2400]	Modularity,Task-tDCS,Freq-[3 8],Timebin-[-6400 -2400]	Mean Coherence,Task-tDCS,Freq-[3 8],Timebin-[-6400 -2400]	Assortativity,Task-tDCS,Freq-[3 8],Timebin-[-6400 -2400]	Density,Task-tDCS,Freq-[3 8],Timebin-[-6400 -2400]	Radius,Task-tDCS,Freq-[3 8],Timebin-[-6400 -2400]	Avg Clustering Coefficient,Task-tDCS,Freq-[3 8],Timebin-[-2400 1400]	Global Efficiency,Task-tDCS,Freq-[3 8],Timebin-[-2400 1400]	Path Length,Task-tDCS,Freq-[3 8],Timebin-[-2400 1400]	Modularity,Task-tDCS,Freq-[3 8],Timebin-[-2400 1400]	Mean Coherence,Task-tDCS,Freq-[3 8],Timebin-[-2400 1400]	Assortativity,Task-tDCS,Freq-[3 8],Timebin-[-2400 1400]	Density,Task-tDCS,Freq-[3 8],Timebin-[-2400 1400]	Radius,Task-tDCS,Freq-[3 8],Timebin-[-2400 1400]	Avg Clustering Coefficient,Task-tDCS,Freq-[8 12],Timebin-[-6400 -2400]	Global Efficiency,Task-tDCS,Freq-[8 12],Timebin-[-6400 -2400]	Path Length,Task-tDCS,Freq-[8 12],Timebin-[-6400 -2400]	Modularity,Task-tDCS,Freq-[8 12],Timebin-[-6400 -2400]	Mean Coherence,Task-tDCS,Freq-[8 12],Timebin-[-6400 -2400]	Assortativity,Task-tDCS,Freq-[8 12],Timebin-[-6400 -2400]	Density,Task-tDCS,Freq-[8 12],Timebin-[-6400 -2400]	Radius,Task-tDCS,Freq-[8 12],Timebin-[-6400 -2400]	Avg Clustering Coefficient,Task-tDCS,Freq-[8 12],Timebin-[-2400 1400]	Global Efficiency,Task-tDCS,Freq-[8 12],Timebin-[-2400 1400]	Path Length,Task-tDCS,Freq-[8 12],Timebin-[-2400 1400]	Modularity,Task-tDCS,Freq-[8 12],Timebin-[-2400 1400]	Mean Coherence,Task-tDCS,Freq-[8 12],Timebin-[-2400 1400]	Assortativity,Task-tDCS,Freq-[8 12],Timebin-[-2400 1400]	Density,Task-tDCS,Freq-[8 12],Timebin-[-2400 1400]
23744	SHAM	T	0.247501	0.354124	3.6753	0.0989163	0.37551	0.100035	0.71	5.3251	0.207247	0.319353	4.00911	0.124967	0.334594	0.0952179	0.666667	5.5724	0.282235	0.381246	3.24392	0.0987141	0.433126	0.0326661	0.65	4.41615	0.247031	0.362134	3.26556	0.135995	0.390582	0.0146497	0.653333	3.93221	0.326383	0.430165	2.84602	0.120681	0.478428	0.0132377	0.673333	4.33248	0.253473	0.371871	3.37614	0.216749	0.430828	0.150387	0.583333
27257	SHAM	T	0.126203	0.262861	4.47351	0.205872	0.232985	-0.040035	0.663333	6.05624	0.125688	0.26563	4.36367	0.215243	0.232029	-0.0145609	0.65	6.0575	0.130274	0.265315	4.46385	0.183332	0.239954	-0.0379293	0.673333	6.09881	0.12584	0.26792	4.34852	0.212129	0.234948	0.00612505	0.67	5.59115	0.134622	0.275441	4.26643	0.194101	0.257151	0.0462132	0.623333	5.74881	0.124198	0.271206	4.31855	0.224792	0.247541	0.0361551	0.616667
30163	SHAM	T	0.104769	0.250106	5.18611	0.170154	0.216142	0.031963	0.636667	9.35671	0.10437	0.262581	4.93746	0.192023	0.221322	-0.0354127	0.636667	8.61351	0.105427	0.259733	4.5544	0.184799	0.214263	-0.0450222	0.67	5.45748	0.108678	0.273443	4.42409	0.193258	0.232008	-0.018116	0.64	6.24875	0.114016	0.261956	4.48112	0.191931	0.220146	-0.0329651	0.676667	5.41075	0.11915	0.279182	4.26071	0.188015	0.238852	-0.0449572	0.66
32931	SHAM	T	0.0698391	0.177467	6.60645	0.239075	0.151512	-0.0359299	0.606667	8.88717	0.0592837	0.170567	7.3062	0.332689	0.150132	-0.0118593	0.563333	10.0585	0.109134	0.221304	5.34885	0.197593	0.199766	-0.0288282	0.663333	6.85315	0.0880806	0.21238	5.66265	0.25749	0.18964	0.0287818	0.596667	7.53593	0.129242	0.260726	4.75536	0.199634	0.239966	-0.0177102	0.67	6.90265	0.117049	0.244881	5.09023	0.250846	0.227746	-0.00404875	0.613333
34215	SHAM	T	0.0732942	0.165826	7.80661	0.235539	0.142793	-0.0108535	0.603333	12.5702	0.0675197	0.173995	6.96259	0.269016	0.138622	-0.00732339	0.606667	9.30284	0.0895687	0.215986	5.48599	0.247732	0.18011	-0.00786943	0.65	7.50232	0.0828173	0.218932	5.37863	0.259466	0.172434	0.0160086	0.686667	7.51794	0.0949716	0.227633	5.23453	0.233619	0.188554	0.0135658	0.676667	6.71723	0.0848235	0.230699	5.0989	0.248167	0.180503	-0.00834968	0.703333
36015	SHAM	S	0.123298	0.267049	4.66364	0.207043	0.233442	0.00388511	0.683333	7.67564	0.121928	0.29186	4.10451	0.225696	0.254433	-0.0591987	0.653333	5.31905	0.116336	0.261582	4.82915	0.2479	0.229589	0.0198415	0.633333	7.79996	0.130952	0.293613	3.98186	0.234955	0.252478	-0.0591566	0.666667	4.70404	0.116754	0.27435	4.35675	0.239183	0.239327	0.0809497	0.626667	5.48142	0.134112	0.290657	4.12624	0.238245	0.261167	-0.0161941	0.643333
40701	SHAM	T	0.0686031	0.157851	7.47003	0.202905	0.141978	0.0378669	0.586667	9.78816	0.061294	0.159196	7.45792	0.207826	0.140177	0.0815989	0.57	9.85684	0.102442	0.201485	6.06804	0.157737	0.186574	-0.0238278	0.63	9.14141	0.0944008	0.204863	5.66462	0.201685	0.184011	-0.0537612	0.626667	6.90254	0.136837	0.249716	4.86976	0.142787	0.229055	0.00238746	0.683333	6.62178	0.11775	0.244896	4.73557	0.164702	0.223259	-0.00789441	0.646667
44809	SHAM	T	0.0731546	0.18009	6.67648	0.224905	0.155598	0.0245974	0.616667	8.3997	0.0559311	0.171398	6.91362	0.252013	0.142278	-0.00267671	0.593333	8.6331	0.0941802	0.204331	5.65	0.182833	0.180988	0.012463	0.643333	6.9484	0.0921079	0.201121	5.80818	0.201147	0.184205	0.0212287	0.616667	7.18524	0.116422	0.235408	4.94521	0.171625	0.218557	0.0411617	0.67	5.92627	0.119599	0.238796	4.91674	0.170339	0.222126	0.011991	0.643333
49607	SHAM	S	0.149959	0.275319	4.75104	0.162728	0.267979	0.0711711	0.666667	7.81057	0.151905	0.266354	5.07553	0.180851	0.257735	0.0880645	0.68	8.71117	0.166471	0.285741	4.58519	0.153774	0.287202	0.0802066	0.623333	7.47014	0.17472	0.288294	4.65496	0.149443	0.292232	0.0545558	0.623333	6.78678	0.158668	0.28516	4.60518	0.235587	0.290401	0.186642	0.586667	6.36391	0.158838	0.291815	4.67928	0.193628	0.298726	0.0573448	0.6
56624	SHAM	S	0.13301	0.254369	5.0214	0.176465	0.240878	0.0520876	0.63	7.02567	0.120512	0.238884	5.29667	0.18095	0.228941	0.0152828	0.603333	8.11094	0.129242	0.249378	4.79562	0.191838	0.23047	0.0515464	0.65	5.7586	0.117909	0.23965	4.96928	0.194046	0.220874	0.00459544	0.636667	5.66861	0.138862	0.259091	4.76481	0.180615	0.240627	0.0167638	0.676667	6.64507	0.127536	0.246442	4.98483	0.180938	0.222932	-0.0225877	0.713333
67393	SHAM	S	0.124845	0.270231	4.54958	0.26628	0.248224	-0.0557131	0.633333	5.19799	0.122736	0.282812	4.50407	0.339478	0.251071	-0.0555568	0.63	6.01096	0.133972	0.280876	4.25954	0.212661	0.25418	-0.00851222	0.68	5.00337	0.126692	0.288327	4.29811	0.276626	0.257596	0.0470303	0.636667	5.13545	0.133066	0.282928	4.15918	0.17216	0.245143	0.0188911	0.716667	5.47292	0.125353	0.280974	4.40589	0.236915	0.251898	0.0496877	0.656667
70104	SHAM	T	0.23696	0.340872	3.80177	0.112249	0.36796	0.175275	0.673333	5.9099	0.217681	0.324983	3.9027	0.115496	0.349166	0.124247	0.67	5.70156	0.294402	0.385681	3.37413	0.07376	0.408557	0.125533	0.743333	4.98813	0.240853	0.342576	3.81593	0.086608	0.353656	0.053948	0.713333	5.65695	0.335425	0.423238	3.24999	0.0438208	0.448614	0.0545347	0.793333	5.2279	0.283571	0.376869	3.56364	0.0666384	0.385381	0.0733039	0.77
70851	SHAM	S	0.0835036	0.191519	6.28708	0.240704	0.172318	-0.00617493	0.61	8.94851	0.0684055	0.18145	6.95177	0.326101	0.160121	0.0295991	0.556667	9.93235	0.121944	0.227766	5.33825	0.199276	0.223704	-0.00772986	0.623333	7.8782	0.0952449	0.217689	5.74417	0.2261	0.199674	-0.0154391	0.596667	9.17785	0.141888	0.257969	4.65643	0.165773	0.254691	0.0164988	0.606667	5.83546	0.122211	0.246513	4.98586	0.173803	0.224931	-0.0695395	0.64
72562	SHAM	T	0.176094	0.30204	4.26856	0.161672	0.307195	0.117461	0.626667	6.28041	0.174056	0.310295	4.08773	0.181782	0.304989	0.144311	0.656667	5.70459	0.235879	0.353181	3.57361	0.124623	0.375187	0.100957	0.653333	5.30932	0.213825	0.346709	3.61478	0.133778	0.364593	0.147507	0.626667	5.32781	0.271189	0.392951	3.22879	0.109638	0.425535	0.149886	0.656667	4.89333	0.246803	0.375289	3.3835	0.131464	0.404289	0.108281	0.64
74958	SHAM	T	0.114481	0.207903	5.88207	0.123723	0.200322	0.0271113	0.646667	7.92897	0.0968073	0.189034	6.39078	0.156301	0.17589	0.0189142	0.623333	8.33535	0.209225	0.304852	4.2962	0.0965456	0.308102	0.0704979	0.72	6.98717	0.185925	0.290879	4.61416	0.0998051	0.294106	0.0627298	0.696667	7.70024	0.262381	0.368709	3.72726	0.0739129	0.390272	0.075195	0.696667	5.52569	0.2708	0.37248	3.83045	0.068772	0.391808	0.0415369	0.733333
76458	SHAM	T	0.0881681	0.210069	5.77685	0.292375	0.177448	0.00490158	0.63	8.21918	0.102491	0.239786	5.04234	0.298965	0.201939	-0.0091957	0.643333	6.56939	0.0973199	0.238581	4.9309	0.27557	0.196446	-0.0779201	0.646667	5.86713	0.0972047	0.251453	4.72531	0.309858	0.207024	-0.0617678	0.626667	5.65614	0.107193	0.254016	4.66153	0.264896	0.213671	-0.0545297	0.663333	5.21025	0.10407	0.260474	4.61633	0.270245	0.216043	-0.0221756	0.66
85995	SHAM	T	0.0697807	0.186785	6.25754	0.212911	0.157201	0.0320964	0.633333	8.75811	0.0678705	0.187733	6.14081	0.223584	0.155737	-0.0283413	0.626667	7.7298	0.101733	0.215922	5.26984	0.177342	0.187818	-0.0561529	0.69	6.99141	0.0812473	0.205274	5.56113	0.225805	0.175623	-0.0614254	0.63	7.55746	0.11117	0.229445	4.99787	0.199383	0.20909	0.0278066	0.663333	6.63052	0.0943964	0.211986	5.41497	0.211185	0.191007	-0.0022978	0.623333
94239	SHAM	T	0.113116	0.214713	5.90022	0.194045	0.220562	0.132667	0.59	7.64606	0.098379	0.205628	5.83144	0.223551	0.188181	0.0399214	0.596667	7.39593	0.143141	0.251907	4.88226	0.178629	0.248946	0.080093	0.656667	6.97127	0.122651	0.230583	5.25392	0.155879	0.217011	0.0651957	0.643333	8.08452	0.161048	0.270653	4.54888	0.161661	0.267621	0.0829026	0.673333	5.43038	0.130871	0.248636	4.94033	0.162443	0.236696	0.0767533	0.646667
23744	STIM	T	0.241658	0.393244	3.16598	0.128602	0.386217	0.0129846	0.716667	5.22131	0.244206	0.3962	3.13824	0.127399	0.390928	0.0149996	0.713333	4.70212	0.259078	0.419553	2.96415	0.145434	0.414511	-0.013532	0.713333	4.69668	0.266321	0.416348	3.03713	0.138437	0.416455	-0.00904665	0.716667	4.87168	0.259837	0.432137	2.86687	0.107543	0.421906	-0.0491219	0.73	4.5043	0.26545	0.432382	2.87565	0.127051	0.42728	-0.0399723	0.713333
27257	STIM	T	0.175208	0.340224	3.54286	0.201104	0.315035	0.0112749	0.676667	4.19331	0.17577	0.349968	3.40877	0.198567	0.323584	0.0462768	0.646667	3.87788	0.135895	0.295077	4.06384	0.213274	0.274705	0.0816366	0.586667	4.53713	0.148955	0.315565	3.73261	0.196825	0.291985	0.0278041	0.61	4.06274	0.128359	0.287676	4.2521	0.218369	0.259144	0.0821037	0.613333	5.87355	0.121079	0.290716	4.07323	0.205734	0.255129	0.0136206	0.59
30163	STIM	T	0.121509	0.25704	4.90184	0.248629	0.225322	0.0429047	0.643333	6.5711	0.113517	0.26475	4.90575	0.265001	0.231302	0.113561	0.633333	7.36647	0.136399	0.254215	5.62751	0.170091	0.242223	0.0958365	0.663333	8.56404	0.136988	0.273802	4.89764	0.171348	0.24655	0.0476503	0.68	7.79075	0.149248	0.280144	4.95426	0.157337	0.268499	0.139972	0.64	7.92793	0.144942	0.279136	5.3166	0.163487	0.267478	0.107055	0.646667
32931	STIM	T	0.123601	0.300759	4.15613	0.255868	0.25486	0.0615648	0.64	5.2325	0.103745	0.28961	4.24776	0.294114	0.228913	0.0341905	0.653333	5.64471	0.155752	0.309049	4.12984	0.200655	0.277849	0.000445956	0.686667	5.40421	0.110826	0.269819	4.67097	0.377567	0.230914	-0.0359277	0.61	6.39936	0.183651	0.329216	4.24598	0.172942	0.318826	0.0417213	0.703333	6.79826	0.122227	0.294891	4.0346	0.298192	0.249862	-0.0679863	0.646667
34215	STIM	T	0.102057	0.217176	6.0468	0.232598	0.210758	0.054723	0.596667	10.1447	0.101258	0.217634	6.78863	0.297331	0.215604	-0.021863	0.553333	10.5303	0.115833	0.255095	4.72987	0.201806	0.231961	0.0355645	0.593333	6.17805	0.127542	0.250589	5.61639	0.186119	0.237119	0.0673585	0.65	9.08775	0.12575	0.255042	5.0967	0.203563	0.240555	0.106621	0.596667	8.53904	0.134975	0.260087	5.38882	0.168774	0.245947	0.0567027	0.663333
36015	STIM	S	0.10671	0.240749	5.20897	0.177609	0.207602	0.0413961	0.65	7.81046	0.0864802	0.247774	5.09602	0.294658	0.217743	0.0574276	0.546667	6.7673	0.102077	0.233959	5.21842	0.177551	0.204871	0.0976165	0.643333	6.41373	0.101791	0.249191	5.20783	0.283796	0.22366	0.112494	0.596667	7.3344	0.0999274	0.234411	5.24846	0.191846	0.202873	0.0103664	0.633333	6.11021	0.104949	0.255731	4.87093	0.268697	0.223356	0.062316	0.623333
40701	STIM	T	0.244509	0.372235	3.24927	0.119041	0.385297	0.0453742	0.68	3.91319	0.22553	0.369265	3.21482	0.129554	0.37887	0.0576379	0.66	4.4349	0.269279	0.396453	3.12645	0.108927	0.431969	0.10012	0.65	4.59556	0.258475	0.401128	3.04209	0.106981	0.429253	0.147081	0.64	4.70679	0.300514	0.440714	2.70389	0.10774	0.474629	0.0728982	0.653333	3.21733	0.297928	0.438823	2.72174	0.112797	0.474287	0.0825875	0.65
44809	STIM	T	0.147063	0.292455	4.52581	0.194302	0.267682	0.101849	0.646667	7.38915	0.202492	0.321043	4.46681	0.135004	0.330581	0.189815	0.67	6.51506	0.157673	0.284539	4.86417	0.2045	0.282107	0.179949	0.616667	7.33477	0.210907	0.326218	4.27911	0.138238	0.341694	0.257609	0.64	6.26578	0.157656	0.288868	4.49558	0.190136	0.286043	0.137953	0.59	6.76809	0.210236	0.320486	4.10962	0.163258	0.332859	0.215799	0.616667
49607	STIM	S	0.161933	0.31701	3.74497	0.17002	0.284126	-0.000617975	0.69	5.47771	0.140298	0.302103	3.87196	0.206334	0.271708	0.0074331	0.633333	5.35222	0.15057	0.293339	4.09354	0.194579	0.262528	0.000364044	0.676667	5.68355	0.140274	0.301099	3.82668	0.179447	0.269746	-0.0677119	0.633333	4.95305	0.137728	0.289586	4.17829	0.191781	0.26438	0.0471714	0.65	5.83728	0.132621	0.296661	3.93987	0.188557	0.264476	-0.0176975	0.646667
56624	STIM	S	0.257644	0.40444	3.23368	0.139383	0.414725	0.0621461	0.67	5.50131	0.17854	0.352475	3.58168	0.191418	0.328412	0.0233553	0.67	5.25548	0.175604	0.328708	3.75986	0.207291	0.322799	0.0306006	0.603333	5.15939	0.175289	0.332265	3.99315	0.177562	0.314341	-0.0399016	0.686667	5.97812	0.144037	0.296508	4.3328	0.207342	0.272528	0.00870964	0.643333	6.31134	0.18448	0.309965	4.77801	0.113397	0.313848	0.0262437	0.686667
67393	STIM	S	0.0930184	0.242604	4.93458	0.271332	0.197816	-0.00652193	0.636667	6.08546	0.0960228	0.264998	4.6237	0.313966	0.204419	0.0135046	0.656667	6.39498	0.108838	0.243442	4.8197	0.216501	0.207895	0.002021	0.68	5.22152	0.0998166	0.264595	4.51261	0.278341	0.212114	-0.0143509	0.65	4.91417	0.108731	0.242322	4.92911	0.241698	0.208314	0.052205	0.676667	5.53626	0.110995	0.271508	4.37263	0.236707	0.221033	-0.0272161	0.666667
70104	STIM	T	0.0770425	0.228784	5.44314	0.312588	0.18474	0.0578113	0.57	6.79721	0.0802804	0.246058	5.74093	0.310527	0.199085	-0.0865332	0.593333	14.0427	0.0819712	0.226886	5.41955	0.248394	0.186948	0.028559	0.576667	6.81707	0.0881201	0.244637	5.21834	0.271602	0.196028	-0.0274783	0.616667	6.72205	0.0897406	0.224285	6.00019	0.219743	0.197319	-0.0147055	0.606667	9.25324	0.0903841	0.24108	5.41273	0.289506	0.192245	-0.0682574	0.59
70851	STIM	S	0.0805612	0.196555	6.48032	0.195409	0.16741	-0.000789319	0.653333	10.0783	0.0838538	0.229103	5.32727	0.261055	0.189318	0.0603466	0.64	6.2649	0.0823593	0.191062	7.06762	0.226537	0.172661	0.0830994	0.62	12.4707	0.0826388	0.217639	6.06112	0.247497	0.188347	0.00598796	0.616667	10.2505	0.0737272	0.187797	7.00052	0.228353	0.166079	0.0360424	0.616667	13.254	0.0801263	0.19876	7.37162	0.266284	0.177953	0.0296289	0.623333
72562	STIM	T	0.194244	0.338528	3.75831	0.159139	0.310908	0.00392357	0.73	5.71965	0.160792	0.342796	3.55564	0.250145	0.319632	0.0514354	0.606667	4.40356	0.212635	0.367884	3.15631	0.169573	0.352589	-0.0112095	0.663333	3.90973	0.210949	0.376198	3.16841	0.195772	0.360993	0.0566134	0.653333	3.93595	0.241174	0.401054	3.02904	0.152871	0.403799	0.0242305	0.636667	4.37991	0.245684	0.41017	2.90455	0.169057	0.390711	0.0838342	0.703333
74958	STIM	T	0.21122	0.388738	3.10243	0.165009	0.367093	-0.048368	0.656667	4.18052	0.21746	0.410472	2.82631	0.164785	0.38218	-0.0742202	0.673333	3.56757	0.20293	0.377977	3.06774	0.166737	0.356885	-0.0889271	0.656667	3.77618	0.2209	0.407943	2.80055	0.160282	0.382621	-0.0818014	0.663333	3.48936	0.201676	0.376613	3.07766	0.149431	0.345826	-0.0236594	0.7	3.97556	0.228323	0.408865	2.82316	0.153492	0.37616	-0.0735271	0.713333
76458	STIM	T	0.11754	0.244344	4.76278	0.217178	0.212495	-0.0205366	0.673333	5.99275	0.119363	0.264085	4.3377	0.221208	0.223502	-0.0319449	0.693333	5.72435	0.132822	0.252737	4.55334	0.18848	0.228315	-0.00589183	0.666667	5.51228	0.121856	0.256931	4.45938	0.214436	0.224781	-0.0058095	0.676667	5.60426	0.136837	0.255801	4.46388	0.160157	0.230674	-0.0217356	0.683333	5.51083	0.123607	0.253341	4.4871	0.165876	0.220694	-0.026738	0.693333
85995	STIM	T	0.156335	0.309188	3.95824	0.229289	0.282785	-0.00256163	0.636667	5.88354	0.155982	0.323815	3.54307	0.202976	0.283249	-0.00378781	0.703333	4.2125	0.141636	0.308169	4.00998	0.241593	0.284363	-0.0470189	0.63	6.03824	0.148455	0.323283	3.56708	0.212056	0.280285	0.00367843	0.703333	4.44126	0.138704	0.314179	3.90323	0.263819	0.289708	0.00698825	0.64	5.76768	0.142525	0.327557	3.55031	0.221675	0.287097	-0.00933203	0.676667
94239	STIM	T	0.266749	0.408741	3.0549	0.102587	0.431562	0.112939	0.646667	4.6147	0.261545	0.42021	2.93799	0.100436	0.428888	0.0803274	0.67	4.20442	0.246594	0.383639	3.19443	0.106728	0.395431	0.0132464	0.686667	4.33803	0.265537	0.406892	3.09065	0.109996	0.420483	-0.00163644	0.683333	4.84208	0.220283	0.366109	3.22542	0.119192	0.359798	-0.0305183	0.693333	4.14512	0.250325	0.404998	2.95962	0.130123	0.392773	-0.0696254	0.716667
[truncated: 101 more columns]
